# Supplementary material for: Combinatorial F-G Immunogens as Nipah and Respiratory Syncytial Virus Vaccine Candidates
Source: Viruses. 2021 Sep 28;13(10):1942. doi: 10.3390/v13101942 (PMC8537613; doi:10.3390/v13101942)
Supplement: Supplementary file 1 [file viruses-13-01942-s001.zip]

Archive with 1 entries (1 files):
- viruses-1340996-supplementary.pdf
